# Supplementary material for: Nutrient Status and Intakes of Adults with Phenylketonuria
Source: Nutrients. 2024 Aug 15;16(16):2724. doi: 10.3390/nu16162724 (PMC11357144; doi:10.3390/nu16162724)
Supplement: Supplementary file 1 [file nutrients-16-02724-s001.zip]

Archive with 3 entries (3 files):
- Figure S1.pdf
- Methods S1.pdf
- Table S1.pdf
